# Supplementary material for: Validation of Foot Placement Locations from Ankle Data of a Kinect v2 Sensor
Source: Sensors (Basel). 2017 Oct 10;17(10):2301. doi: 10.3390/s17102301 (PMC5677405; doi:10.3390/s17102301)
Supplement: Supplementary file 1 [file sensors-17-02301-s001.zip]

Archive with 3 entries (3 files):
- Supplementary Material/Supplementary Material S1.pdf
- Supplementary Material/Supplementary Material S2.zip
- Supplementary Material/Supplementary Material S3.pdf
